# Supplementary material for: Hundred Fifty Years of Herbarium Collections Provide a Reliable Resource of Volatile Terpenoid Profiles Showing Strong Species Effect in Four Medicinal Species of Salvia Across the Mediterranean
Source: Front Plant Sci. 2018 Dec 18;9:1877. doi: 10.3389/fpls.2018.01877 (PMC6305373; doi:10.3389/fpls.2018.01877)
Supplement: Table S1 — Filtered GC-MS data for all samples of the targeted dataset including occurrence of the 20 standard compounds. [file Table_1.XLSX]

## Sheet: Targeted (µg per g)
	α-Pinene (µg/g)	Camphene (µg/g)	β-Pinene (µg/g)	α-Myrcene (µg/g)	α-Phellandrene (µg/g)	3-Carene (µg/g)	Limonene (µg/g)	Eucalyptol (µg/g)	α-Ocimene (µg/g)	Ɣ-Terpinene (µg/g)	Terpinolene (µg/g)	Linalool (µg/g)	Borneol (µg/g)	p-Cymen (µg/g)	Bornyl acetate (µg/g)	Caryophyllene (µg/g)	Aromandendrene (µg/g)	Humulene (µg/g)	Nerolidol (µg/g)	(1R)-(+)-Camphor (µg/g)
1	202.142	110.2	13.5709	22.3475	10.5108	21.2277	0	162.977	9.49632	10.3105	131.018	12.1286	5103.92	276.926	24.6447	15.8983	17.6891	11.2901	22.3389	11817.3
2	162.652	311.961	9.16341	16.595	7.34884	13.9421	2.47276	292.783	6.87449	6.9977	3253.62	12.9804	12152.7	2432.58	27.1151	36.8442	54.8705	18.9372	25.4648	7515.74
2	107.448	339.259	7.27776	13.1744	6.84054	13.4394	1.07126	297.71	6.27627	6.69758	2955.68	11.3765	17735.1	2332.12	37.065	39.3704	53.2555	20.081	26.7541	8020.02
2	125.792	217.398	7.38991	12.6692	6.94392	13.4815	0	197.215	6.61811	6.62635	3000.49	12.2809	12212.1	1940.04	24.3912	33.4282	50.1365	19.3282	24.6473	6272.82
3	164.43	94.7986	7.39277	13.0414	6.71816	13.1026	6.56613	141.542	7.63496	7.03114	1600.75	14.3283	6964.69	6449.3	13.1051	13.4995	14.8842	21.8786	16.1532	6751.83
3	121.973	103.56	8.28731	14.279	7.49153	14.5376	6.42733	164.602	8.22936	7.56827	1698.72	16.0168	6623.1	7459.17	13.7629	14.0619	15.3785	24.4089	17.6831	6238.26
3	246.472	151.944	7.52822	12.4809	6.63055	12.785	9.18203	142.902	7.82649	6.93438	1631.98	16.1237	7418.82	7715.93	14.3497	17.3087	16.6124	60.8489	18.3163	6466.97
4	118.639	996.449	7.40673	12.3717	6.96885	13.8349	0	131.06	6.21603	6.50091	1931.5	8.14442	35663.8	2806.5	65.7561	11.2576	11.5973	5.27902	14.4653	3989.13
4	107.819	1229.76	7.5821	14.0274	7.31	14.3505	0	219.595	6.42405	6.77632	2321.68	8.48604	42778.6	2792.78	79.6443	12.1986	12.069	5.51125	14.4838	4065.26
4	159.928	1488.58	7.54989	14.6285	6.92643	13.6394	0	252.059	6.45138	6.51785	2641.59	8.30067	45535.5	3320.74	87.3912	12.1745	12.0272	4.91938	14.8229	4037.98
5	310.782	1810.08	8.11894	13.2523	7.01141	13.8692	46.7743	143.112	7.45728	7.1363	5050.44	26.6769	23995.2	6995.59	83.3398	15.8543	15.3085	16.6407	16.126	4101.99
5	217.827	1746.47	8.27155	12.3643	6.95955	13.3744	53.8531	192.125	7.78615	6.98132	5676.73	26.5485	24069.7	7960.17	77.9571	16.9004	16.458	17.8788	17.6704	4350.81
5	304.772	1613.94	8.74551	15.6382	7.56261	14.983	48.6373	181.279	8.3434	7.51189	4980.48	25.9852	19912	7134.73	71.7835	15.9919	16.7996	16.4569	18.4108	4279.12
6	306.108	3463.43	8.91794	17.9149	7.44106	14.0044	67.6159	167.299	6.3489	6.86882	3087.94	16.7548	70818.9	5869.38	11.5998	12.2538	16.733	6.23117	16.2356	6105.72
6	508.285	3536.22	8.9686	17.4349	7.27526	13.4317	59.8526	112.575	6.11023	6.76817	3159.61	17.4533	75563.1	6196.87	11.702	11.9588	16.6425	6.16542	16.1992	6469.32
6	517.773	3613.85	9.23985	17.916	7.48072	14.0146	65.9436	129.115	6.32145	6.91092	3205.48	17.8666	75076	7050.65	11.7764	12.6775	17.0063	6.53018	17.1912	7140.96
7	136.643	28.6501	7.80977	14.7855	6.79782	13.5559	4.50575	172.512	6.15583	6.54415	251.348	10.1341	7861.1	1438.97	7.06098	9.51483	20.1895	72.4793	15.6563	5535.78
7	169.588	25.4843	7.14905	12.8304	6.42119	12.9619	4.70052	213.541	5.80887	6.04422	195.555	8.56354	6771.66	1260.8	6.57729	8.51549	18.6957	63.1443	13.7348	4675.03
7	89.2853	30.6579	7.92307	13.4433	0	14.18	4.90903	183.624	6.16498	6.74427	338.709	9.22065	8530.82	1422.62	7.21937	10.1629	23.4936	47.175	17.6866	6567.84
8	0	12.8138	7.27954	12.6216	0	14.0789	0	0	6.32093	6.62208	26.8402	0	476.031	77.776	7.11672	8.73846	10.6747	5.09139	0	7026.01
8	0	16.528	9.26951	15.8491	0	18.1314	0	0	8.11685	8.52106	0	0	393.736	167.014	9.09274	11.3254	13.4191	6.45409	0	4221.02
8	0	12.0468	6.8285	11.6162	0	13.2538	0	0	5.95789	0	0	0	591.57	63.95	6.70542	8.13403	9.83259	4.80658	0	2772.26
9	438.717	3792.47	8.5038	16.4157	6.93299	12.7017	88.4028	258.444	5.67264	6.34798	3214.23	18.3129	69862.6	5790.97	11.021	11.7198	15.3764	5.80294	13.9942	5473.79
9	544.575	4764.42	11.1387	23.8329	8.88045	16.395	72.2439	162.033	7.47036	8.24359	3928.83	23.4954	87795.2	7413.58	14.0435	15.2012	20.2807	7.48538	19.1089	7077.75
9	375.187	3555.84	8.85799	17.6295	7.10831	13.2971	71.4123	185.259	6.0107	6.58221	3114.71	17.9802	67108.7	5220.94	11.0276	11.8174	16.2709	5.97358	15.8198	6018.47
10	340.395	375.438	9.77351	13.0204	6.9817	13.7361	7.28291	286.258	6.23505	6.78312	501.852	8.64453	16236.9	3683.86	9.11928	9.7672	40.9736	5.18552	16.9569	5988.38
10	251.552	348.191	8.70812	13.5062	6.66875	13.2276	7.10375	200.571	6.19746	6.25273	592.176	7.91021	13747.5	3698.82	9.5624	9.75954	63.474	5.38983	17.9172	4861.2
10	281.549	428.83	7.95496	11.8182	6.5814	12.9603	5.33358	158.168	5.98134	6.24173	490.568	7.57245	14930.7	3231.63	10.4491	9.15869	98.9234	5.62533	20.6125	4032.9
11	924.806	5664.8	14.782	26.2849	10.3808	19.6395	85.8089	197.508	8.7309	11.1464	4395.38	22.7486	59974.7	19983.4	165.011	17.8116	27.3615	14.1521	21.9912	9665.47
11	694.065	4467.52	11.11	16.2098	7.41228	13.6611	57.2695	110.127	6.1319	8.25716	3673.76	19.9061	42106.3	20708.1	141.357	13.4796	22.263	9.70056	16.8275	7932.74
11	2450.02	12756.7	30.4148	46.4167	19.1054	35.7523	129.629	178.32	15.4138	22.0287	9678.9	52.0771	110954	50360	373.973	39.047	59.9177	23.7649	53.9303	26295.4
12	1630.85	478.034	23.2443	36.1887	14.6218	26.3924	65.9574	192.933	13.0223	25.362	1411.75	41.3514	7349.33	68648.7	16.0177	19.5115	468.615	101.58	50.3261	20581
13	176.189	273.019	7.39669	12.245	6.47114	12.8359	0	145.805	5.91991	6.4046	57.3586	7.93324	8894.21	562.753	38.9895	9.4678	13.0419	5.54022	13.644	6417.34
13	254.655	331.063	7.94331	12.4664	6.74361	13.5474	0	133.052	6.03921	6.67667	46.5962	7.879	10353.9	427.764	41.1371	9.46147	12.8888	5.65231	13.8833	7350.72
13	249.712	296.011	6.69468	11.1935	5.77694	11.6309	0	216.883	5.30838	5.61263	76.7481	7.23772	9592.59	673.302	45.2183	8.47108	11.4813	5.26762	12.1911	7093.51
14	21918.9	2085.9	39.1076	116.372	7.66197	12.1139	57.9401	57.2365	6.10626	6.7572	174.009	9.10388	8168.4	10874.1	109.666	14.5628	32.2569	6.11666	16.0191	8269.93
14	21001.8	1657.71	38.7249	180.73	8.384	12.9925	47.0776	53.1342	6.00788	7.04886	232.223	10.1101	8894.14	11110.5	62.2687	14.7333	35.4279	5.74627	18.172	9298.71
14	18390.3	1800.87	35.9539	93.4604	7.71954	12.5607	56.0435	76.244	6.01486	6.76129	121.961	8.97053	7765.95	9453.55	104.793	13.5234	29.6121	6.4777	17.0439	8805.49
15	769.418	2246.26	8.89487	11.3127	6.00215	10.6658	29.029	122.092	5.16001	5.09816	521.485	6.6427	14400	10996.2	32.1953	10.4358	39.5588	4.51963	13.4013	4437.86
15	856.157	2236.64	7.98747	10.5819	5.24734	9.37562	26.2776	119.095	4.46595	4.54186	491.27	6.0982	14265.7	11169.4	31.5758	9.57146	38.1731	4.00859	11.7129	3457.11
15	710.087	2265.82	9.03499	11.9399	6.12537	11.0191	27.5421	130.917	5.09618	5.2428	509.81	7.15336	13866	10318.8	31.3227	10.4865	38.7618	4.30064	13.7071	2574.32
16	668.649	2029.41	9.45629	12.1354	6.6434	11.4441	30.6445	153.15	5.24499	6.17985	548.228	7.30003	21564.9	9315.79	472.437	11.7969	16.7825	4.78814	20.5999	3618.86
16	701.939	1940.02	8.42842	11.5747	6.07651	10.4689	32.695	174.432	4.75489	5.76088	429.887	6.74996	20918.6	7330.89	433.936	10.6805	15.2074	4.3715	18.7374	3502.8
16	916.21	2916.88	13.1261	16.4422	8.86501	0	43.7792	231.314	6.97131	8.4915	867.659	9.74425	33156.9	12335.2	656.24	16.1296	23.1305	6.34716	28.6904	4918.38
17	68.4815	24.275	6.16786	10.5258	6.41972	11.6336	0	31.863	5.29533	5.67305	39.6397	0	3422.08	632.277	43.7454	8.27591	12.8792	4.44483	11.3454	4323.3
17	49.915	23.4816	5.65818	10.2019	5.95637	10.832	0	33.4605	4.948	5.29312	42.9605	6.26363	2298.77	509.264	40.5094	7.46323	11.8404	4.2291	10.6978	4301.09
17	88.5081	31.1181	5.16999	8.70758	5.33052	9.39609	0	39.4254	4.26647	4.62416	84.0186	5.53225	3302.74	619.612	47.1472	7.00596	11.359	3.53374	9.73684	4781.24
18	879.33	768.669	10.9255	12.1475	6.50467	12.212	12.0009	256.167	5.52177	5.89206	268.42	7.8906	5549.15	3467.24	210.689	10.2416	13.642	4.74943	12.9852	4489.78
18	782.986	699.921	9.21033	11.1906	5.91228	11.0697	11.5434	212.892	5.07058	5.3704	313.693	7.09968	4568.82	2558.81	173.576	9.26976	12.2997	4.41697	12.0288	4235.92
18	630.887	682.515	10.1859	12.7116	6.47575	12.2772	10.0622	240.097	5.5728	5.90537	268.713	7.84367	4737.31	3572.52	184.486	10.2755	14.0474	4.5438	13.0268	4000.57
19	202.378	3746.69	7.06252	10.443	5.96424	10.9614	14.9157	204.887	5.01501	5.61122	211.886	6.41648	17498.1	5205.89	219.018	8.59185	8.29311	4.7814	10.7311	1673.5
19	214.85	3829.12	7.35672	10.9808	6.33916	11.7367	17.9863	241.493	5.3318	6.01178	217.518	6.96239	16670.8	5118.11	223.149	9.39197	8.89562	5.24223	11.4591	1570.39
19	183.058	4106.75	7.51539	11.2616	6.5839	12.0381	17.7287	242.144	5.43841	6.23596	244.251	7.26492	20343.9	6307.92	252.176	9.83418	9.17835	5.11652	11.8776	1688.78
20	101.347	3475.51	6.52807	10.9652	6.16015	11.9583	20.1367	272.028	5.45139	5.64668	284.302	7.09944	93283.1	2794.77	204.699	11.6209	9.1432	6.50797	12.0349	3039.2
20	166.148	3659.74	10.2904	17.5882	9.96711	19.8599	19.6012	284.523	8.89545	9.42514	179.688	11.2576	95560.7	2732.83	194.525	16.851	14.6998	9.32255	19.565	3947.66
20	129.464	3804.99	6.8908	12.1951	6.46019	12.4391	21.573	259.699	5.64817	5.95811	243.182	7.49708	99858.1	2669.13	244.106	12.5972	9.64308	6.61291	13.3589	3232.84
21	0	0	0	10.7398	0	11.8978	0	0	5.3724	5.58342	26.8192	6.97146	1681.06	11.6812	6.21499	7.6615	8.83567	4.30608	12.8695	5033.96
21	0	0	0	9.71298	0	10.815	0	0	4.90289	5.11517	43.9456	6.63397	373.603	0	5.69129	7.03559	8.09946	3.95283	11.7057	4867.19
21	0	0	0	10.7929	5.61457	11.2771	0	0	5.25681	5.32491	21.5364	6.77233	453.876	28.0372	5.8939	7.34178	8.48908	4.1029	11.9457	4779.3
22	0	0	5.94359	10.7641	5.7303	11.5528	0	0	5.22079	5.45237	27.8615	6.80941	217.22	0	6.08588	7.75464	8.53954	4.11208	11.2445	2233.8
22	0	0	5.54475	9.92361	0	10.8122	0	0	4.95738	5.12277	17.9864	6.46311	387.34	49.2599	5.52183	7.54253	8.02709	4.0306	10.6032	1852.63
22	0	0	5.88117	10.5531	0	11.3185	0	0	5.1921	5.34159	20.7659	7.56102	431.634	0	5.90015	7.97015	8.46643	4.1315	11.9001	2030.55
23	0	0	6.12673	10.9482	0	12.0344	0	0	5.39109	5.6045	30.1884	7.00792	374.832	27.944	6.10447	7.86772	9.07589	4.26372	12.6973	3351.52
23	0	0	6.14874	10.5273	5.94281	11.9898	0	0	5.39799	5.64643	25.387	7.06804	476.653	17.4727	6.1383	7.85285	9.01139	4.35367	12.3368	2974.21
23	0	0	6.28335	0	0	12.155	0	0	5.48997	5.74894	17.5276	7.13683	164.999	0	6.2571	7.86399	9.15355	4.41017	12.9054	2848.6
24	0	0	6.03129	10.7579	5.86657	11.7994	0	0	5.33647	5.55681	30.4716	6.88206	625.127	0	6.10038	8.2503	8.97294	4.24156	13.2686	3038.46
24	0	0	14.3093	25.387	0	28.017	0	0	12.7756	13.2531	63.276	16.0685	623.483	0	14.3634	17.8705	20.8215	10.1787	28.808	3982.3
24	0	0	0	10.8245	0	12.3095	0	0	5.53018	5.78796	34.0712	7.20398	163.048	63.6266	6.26765	8.59191	9.33362	4.40583	13.706	3164.44
25	0	0	10.9155	19.2743	0	21.3356	0	0	9.69769	10.082	26.8882	12.3709	828.877	79.3252	10.8706	13.6795	15.9795	7.73916	21.6848	4364.87
25	0	0	0	11.9226	0	13.245	0	0	5.95514	6.21517	31.4487	7.76653	565.279	19.7481	6.75531	8.82657	9.97847	4.79718	13.6329	4401.18
25	0	0	0	12.1391	0	12.7579	0	0	5.75936	6.00181	39.608	7.70141	417.804	15.655	6.54307	8.46938	9.58294	4.5679	13.8401	5230.93
26	0	0	5.97305	10.2438	0	11.6327	0	0	5.24274	5.49317	20.8838	6.74529	207.645	27.8186	5.92991	7.6396	9.33756	4.19478	11.5471	2824.49
26	0	0	5.9617	10.8108	5.81855	11.7162	0	0	5.2803	5.54516	34.5318	6.80713	725.957	0	6.02533	7.55273	9.47083	4.21742	11.9309	2812.67
26	0	0	6.37938	11.3461	0	12.4833	0	0	5.63039	5.85411	29.907	7.13668	197.573	5.48011	6.37617	7.92005	9.95377	4.48147	12.4769	2555.62
27	0	0	0	0	0	0	0	0	0	0	0	0	0	12.8333	0	0	0	0	0	0
27	0	0	6.07764	10.5597	0	11.8773	0	0	5.33991	5.6117	20.0706	6.85598	287.822	44.3657	6.15662	8.59558	9.03204	4.33968	12.2716	2636.84
27	0	0	3.02484	5.35239	0	5.90415	0	0	2.69764	2.79078	13.1955	3.33429	55.6828	39.6814	3.0659	4.26387	4.50862	2.15731	6.3721	951.025
28	0	0	0	3.44643	1.89433	3.80167	0	0	0	1.7983	0	0	130.671	12.7701	1.96023	2.56956	3.20548	1.39018	3.93358	910.097
28	0	0	6.02782	10.5192	0	11.9242	0	0	5.38572	5.55777	13.9907	0	402.257	48.6825	6.13134	7.95125	9.86221	4.28269	12.2525	2627.31
28	0	0	0	0	0	0	0	0	0	0	0	0	0	0	0	0	0	0	0	0
29	0	0	6.06234	10.6674	0	11.7953	0	0	5.30681	5.5624	22.44	6.79368	260.674	13.2461	6.12176	7.5625	8.88669	4.26311	12.1763	2252.91
29	0	0	0	10.3307	0	11.3457	0	0	5.11515	5.35972	20.3012	6.66038	398.701	0	6.00984	7.23541	8.73088	4.0944	11.6117	2022.43
29	0	0	0	11.0918	0	12.123	0	0	5.45158	5.71283	23.782	7.09576	356.424	68.9099	6.22392	7.70113	9.11661	4.42736	12.1365	2112.82
30	0	0	11.8514	20.2784	0	22.9311	0	0	10.334	10.7873	33.6762	13.0119	195.048	0	11.8198	14.3398	17.2873	8.38645	22.7736	2190.32
30	0	0	0	16.6847	0	18.9893	0	0	8.50993	8.98694	22.5235	10.6765	541.364	105.903	9.7375	12.0975	14.2066	6.89165	18.8585	1511.83
30	0	0	6.68728	11.5478	0	12.9748	0	0	5.81433	0	20.8961	7.95678	335.269	90.0929	6.71145	8.31558	9.56632	4.73981	13.2629	1847.6
31	0	0	5.98433	10.3678	0	11.6207	0	0	5.25424	5.49675	23.392	0	156.783	9.50671	5.93139	8.56333	8.7252	4.30553	12.585	2072.38
31	0	0	5.51655	9.71218	0	10.7995	0	0	4.83462	5.06597	23.0763	6.23531	133.636	0	5.51671	7.62681	8.00927	4.11274	11.281	1977.41
31	0	0	6.49198	11.7066	0	12.7554	0	0	5.74675	6.01549	22.8906	7.30801	836.258	16.1359	6.51319	8.72931	9.47381	4.65594	13.2866	2074.86
32	0	0	11.5328	20.2545	11.1266	22.4016	0	0	10.1346	10.5513	52.0535	0	578.519	35.5441	11.3703	14.0469	16.5288	8.06571	22.3694	2915.98
32	0	0	11.5195	19.7974	11.1852	22.4456	0	0	10.1642	10.6003	33.0708	12.7912	467.083	0	11.5503	14.2275	16.597	8.25611	22.988	2702.22
32	0	0	10.4316	18.6775	0	20.3235	0	0	9.17249	9.60456	119.039	11.8237	894.666	0	10.5445	13.1607	15.1527	7.3024	21.3858	2705.23
33	0	0	6.19544	10.6109	5.98894	11.9347	0	0	5.36938	5.66772	50.0872	7.12027	1214.7	35.7984	6.30458	8.03376	9.21971	4.3665	12.9964	2852.82
33	0	0	0	9.53258	5.37086	10.8247	0	0	4.89506	5.10973	27.6168	6.20763	379.654	0	5.64246	7.13701	8.19208	3.93436	11.1249	2199.52
33	0	0	5.6776	10.0936	5.48578	11.0977	0	0	4.98849	5.20351	28.7857	6.21747	441.755	52.0181	5.7039	7.13294	8.38992	4.01658	11.5637	2428.89
34	0	0	12.4521	22.2736	0	24.5156	0	0	11.0555	11.4806	54.5355	14.2329	353.934	76.9176	12.4436	14.9646	18.1489	8.83365	24.3264	3164.79
34	0	0	7.08091	12.3255	0	13.7165	0	0	6.17144	6.46187	18.5494	7.71511	545.768	43.218	6.95088	8.32288	10.0267	4.896	0	741.481
34	0	0	9.51536	16.6644	0	18.5325	0	0	8.35676	8.75808	31.6304	10.7483	333.82	16.046	9.39139	11.4288	13.5777	6.58297	18.1881	1377.07
35	117.012	16.2949	15.2223	17.9637	7.66286	15.4713	0	0	7.01422	7.2784	42.6523	10.0149	2146.36	123.74	8.23692	1493.22	13.96	666.728	19.1937	4419.84
35	170.716	15.3092	15.2559	17.9555	7.73453	15.4444	0	0	7.09632	7.33586	66.7143	10.4399	787.061	155.885	8.52123	1401.79	13.8879	630.913	19.5433	4219.09
35	233.73	15.6718	16.0877	16.179	7.41456	15.0364	0	0	6.79701	7.10549	44.5156	10.0525	858.501	132.096	8.31794	1584.63	14.5762	722.231	18.7332	4588.97
36	88185.2	4536.43	323.823	1145.72	30.8654	15.4195	67.5327	0	11.0491	60.4573	608.126	123.254	19742.8	17915	428.095	31.3135	56.5666	641.414	37.0077	12181.5
36	89282.3	4704.99	332.669	1164.11	31.3205	15.4555	103.235	0	10.8621	62.1174	584.164	113.78	18380.6	18231.6	426.571	32.2002	53.4677	630.846	36.3717	10535
36	81183.7	4500.62	283.578	1027	27.95	15.0992	95.3157	0	11.6457	55.0255	341.044	93.0718	15968.5	16087.6	380.928	28.4544	51.8131	555.91	30.9528	8619.27
37	16.1517	14.1303	9.24925	47.6361	7.75135	15.5864	0	0	9.90019	7.2513	0	14.8059	726.572	35.8909	8.09851	71.8317	12.3685	8.7576	14.8451	6226.27
37	13.3053	14.6836	9.61388	52.4048	8.0655	16.0815	0	0	10.9904	7.61364	30.2582	16.0123	556.257	146.997	8.31465	79.8114	12.8141	9.50983	15.4265	7414.51
37	23.2679	14.6053	8.91147	46.7251	7.94993	16.014	0	0	10.3201	7.58692	0	14.582	795.109	645.381	8.08441	69.9916	12.9156	7.86019	15.3442	8520.32
38	806.01	6747.36	11.1957	22.7333	8.49863	14.8906	161.054	462.895	6.6721	7.67095	5722.73	28.2391	124702	10441.1	15.9187	16.7963	22.2432	7.6539	17.4824	9999.13
38	593.371	619.524	12.2892	15.1062	7.73118	15.0492	15.8349	480.522	6.91102	7.61807	835.876	9.96943	27386.8	6279.43	11.4415	12.149	63.1578	5.92325	20.7213	10251.9
38	1144.87	6849.44	13.8111	25.0957	8.58778	15.7831	107.591	241.755	7.02278	9.73584	5318.3	23.0129	72879.5	24319.7	195.898	17.3467	27.805	14.3594	18.9292	11957.8
