# Supplementary material for: Hundred Fifty Years of Herbarium Collections Provide a Reliable Resource of Volatile Terpenoid Profiles Showing Strong Species Effect in Four Medicinal Species of Salvia Across the Mediterranean
Source: Front Plant Sci. 2018 Dec 18;9:1877. doi: 10.3389/fpls.2018.01877 (PMC6305373; doi:10.3389/fpls.2018.01877)
Supplement: Table S2 — GC-MS results for all specimens in the untargeted dataset of 285 compounds identified tentatively by comparison with the NIST 8.0 library. [file Table_2.XLSX]

## Sheet: Untargeted (ug per g)
ID	à-Pinene	2-Propanol, 1-butoxy-	2,5-Furandione, 3-methyl-	Camphene	Bicyclo[3.1.0]hex-2-ene, 4-methylene-1-(1-methylethyl)-	(5á)Pregnane-3,20á-diol, 14à,18à-[4-methyl-3-oxo-(1-oxa-4-azabutane-1,4-diyl)]-, diacetate	Hexane, 3-bromo-	Propanoic acid, 2-(3-acetoxy-4,4,14-trimethylandrost-8-en-17-yl)-	Cyclopropane, 2-bromo-1,1,3-trimethyl-	Lupulon	β-Pinene	9,12,15-Octadecatrienoic acid, 2-phenyl-1,3-dioxan-5-yl ester	3-Pyridinecarboxylic acid, 2,7,10-tris(acetyloxy)-1,1a,2,3,4,6,7,10,11,11a-decahydro-1,1,3,6,9-pentamethyl-4-oxo-4a,7a-epoxy-5H-cyclopenta[a]cyclopropa[f]cycloundecen-11-yl ester, [1aR-(1aR*,2R*,3S*,4aR*,6S*,7S*,7aS*,8E,10R*,11R*,11aS*)]-	1-Octen-3-ol	Tungsten, dicarbonyl-(ü-4-2-methylenecycloheptanone)[1,2-bis(dimethylphosphino)ethane]	Pentanoic acid	3'H-Cycloprop(1,2)cholesta-1,4,6-trien-3-one, 1'-carboethoxy-1'-cyano-1á,2á-dihydro-	Hematoporphyrin	3-Octanone	á-Myrcene	3-Octanol	Cyclotetrasiloxane, octamethyl-	à-Phellandrene	Benzene, 1,4-dichloro-	Tricyclo[2.2.1.0(2,6)]heptane, 1,3,3-trimethyl-	3-Carene	Benzene, 1,4-dichloro-	Benzene, (2-methyl-1-propenyl)-	Benzene, 1,3-dichloro-	1,3-Cyclohexadiene, 1-methyl-4-(1-methylethyl)-	.psi.,.psi.-Carotene, 3,4-didehydro-1,2-dihydro-1-methoxy-	Limonene	o-Cymene	Eucalyptol	trans-á-Ocimene	Cyclohexanone, 3,3,5-trimethyl-	(5á)Pregnane-3,20á-diol, 14à,18à-[4-methyl-3-oxo-(1-oxa-4-azabutane-1,4-diyl)]-, diacetate	Cyclohexane, 1,4-dimethyl-2-octadecyl-	α-Ocimene	3-Octene, 4-ethyl-	Ɣ-Terpinene	Bicyclo[3.1.0]hexan-2-ol, 2-methyl-5-(1-methylethyl)-, (1à,2á,5à)-	2-Furanmethanol, 5-ethenyltetrahydro-à,à,5-trimethyl-, cis-	Cyclohexene, 1-methyl-4-(1-methylethylidene)-	à-Campholenal	Terpinolene	Benzene, 1-methyl-4-(1-methylethenyl)-	Cyclohexene, 1-methyl-4-(1-methylethylidene)-	9,12,15-Octadecatrienoic acid, 2-phenyl-1,3-dioxan-5-yl ester
Sample1	573408.86	5987.03	4595.19	998998.42	6128.02	183046.27	1653197.09	9845.27	162602.73	60876.57	176225.31	9842.92	21073.32	5002.9	12218.03	155104.49	7748.97	37916.64	10020.67	35562.79	6280.8	122143.32	4741.99	7159.51	12488.35	6604.93	9546.64	3012.13	4523.35	55731.31	13354.66	138413.79	329315.86	1584093.88	10812.29	1384171.79	79858.53	5542.56	8732.76	14021.22	36040.66	19723.35	58063.62	3822.5	11217.91	35212.28	39038.4	4719.18	17907.48
Sample2	3729192218	2991394109	3623647417	3043620941	8503655008	1172933425	8246421756	8249693911	8656800039	6054261383	6506965302	5713181492	1980288664	5180918779	1150827003	3090233542	1070668966	3182214017	5661373091	2119404909	6944686677	1290320093	237306481	3776116688	6472055186	3559842396	5015948791	6692383526	158465073	7377127625	1218615016	1356738472	2171534788	2488431779	5994041634	714056971	5420552153	5600402468	2835733567	7168038689	3490286909	1603696037	1055400822	3790368777	8056799039	8572727836	2251689244	105525113	3539369782
Sample3	469397263	3659299395	3244329328	1147740587	5289795676	1014542594	1008413192	8308427487	106928111	5428935027	5616907411	5026739824	4973200236	2031130491	7340479999	2459362006	5889675364	3645775229	4721627752	1533358889	1679440302	8181585679	2115251492	8126624556	5862843632	2982627458	4422735545	3957183355	4187908039	1657640725	9979413187	2386800637	6209972303	1436359337	7888269658	1718544.43	3322098899	4055582089	9229301882	5405322972	7220027808	3297104935	4710090641	2335152247	6190099521	458619343	7640845146	1055960026	3417813382
Sample4	3684204956	4055692208	3418704903	13457801.66	1754680772	1164463869	1448436617	1436408692	1765112349	7917805783	2798809839	4031707634	7632984613	2384020513	1059045864	3033078441	6907783387	2017023999	1088712296	1552279141	1927033142	7556370393	1356103315	4977078708	6447873974	3258010373	4852942173	3839028433	1943145917	801197384	2163136978	1038635072	3163167031	1914990.36	3955063438	1088648924	4779779065	3259827787	1084920229	655831385	8163373509	1581036151	6207420716	2157042347	8616284007	6415344448	3170388967	2150517465	5136019036
Sample5	6866402795	4870691218	2849068921	18785025.18	7275120889	1004768857	1251465286	1136189058	1491392813	6048913473	7848937072	4066972776	1168792022	2284715269	1263982148	1038994533	9756270031	5166426259	7213625876	1549610128	1089513253	7931856319	180613639	6291108903	7932734386	4314890573	6123812479	342427498	2346421254	151926304	2275718951	9852184458	7603574327	1647607263	9204770716	9468500409	4626523789	4449562622	7920374304	1593762494	539027814	4677735617	1520178658	3995546193	1898915704	1462724698	1949255912	0	988519861
Sample6	1038774346	5632061718	2793124685	38710755.83	5832769656	108927902	1316797693	2161846537	1380693069	1306708707	129867954	8285419514	1219254256	3137914334	1436692292	9626226319	1055152756	5541064829	2157548047	4788765857	4683149028	725314679	4579563581	7020268427	1066793955	62048885	8436414025	9738895907	1900012675	1102471978	1765315899	1240290.84	10587160.47	1312660838	2063608222	1016519693	6429839549	577915642	1088649747	3533900888	3732295477	2513507643	7242511264	4806520807	3410359425	8799323182	5031401208	1744653764	8434703981
Sample7	3709589406	4072546136	3698245823	1771805553	113402858	987703071	1393037691	7686589958	1517499217	6692814175	533889667	4547491607	1269191112	519871759	7658881072	1169159375	1248069818	54404343	6592639205	1930082618	7188193707	1118858402	497773067	5668652717	1447937091	8730293827	1160483237	2459212875	324195778	5920114385	9157052079	1905984161	1802592246	1810576244	7378879444	2334896088	9438556654	7013200653	7905458947	1119225739	1776398521	3662870255	110325305	2409112952	107149068	7231280779	2520071997	536144735	1223528248
Sample8	7356297804	3756042234	1751597713	0	2891013198	9549712342	1583692646	6843086064	168670.87	9648354453	61479782	4649148982	3525760248	3621988983	2380540852	17478.8	5244745659	3398431217	8932844724	5261188363	5552526163	9507490312	0	8738728427	5049657526	2555370597	3802514061	2039044721	4289955729	4003289878	115537013	6479749399	175368862	2835196854	2216612042	1868159306	3256335658	7433341968	5438306998	3967950603	2302544543	5135215695	8826093162	2632266711	1897284703	2187009471	3406995624	19651501	115026681
Sample9	1059324311	5637660934	4671049463	44195471.21	7834926118	9725322938	1438532435	1947392941	1582358473	1409012523	1495465357	1135278571	1364973679	2909453053	134039065	7816547743	1651377921	8990830165	1824776081	5778368267	3641204621	9219198732	5340428555	3900190363	1373041706	7308356292	1051938667	1175979548	1383749157	1111644957	2500643977	1468169684	10597821.22	1924491958	1823950245	2052794.64	5522192332	6246057752	1103920729	4082920383	4379873751	2869445813	8293116724	4259205535	3562674102	9548999972	6205365199	9289625989	1148965019
Sample10	7099044294	6186280826	362268253	4086003.39	2503523824	6771843955	1531672684	1286022567	1598520726	656091208	1295833539	61193277	3931830069	1731519838	1279300714	8771297972	1112710254	3409591774	1095752943	1306137484	8960197665	7366461097	1444384894	4314911736	7811867726	4397523972	6104695849	2079360379	135402422	4379567101	1493504229	2225453094	2359955069	2044172085	1349613548	1779772075	4616256244	5508736598	1433514616	7026238095	1989750543	2338179184	1381136286	2715686357	162249443	1467697169	9752705558	6779677326	8516356783
Sample11	3038955569	1023141391	6396046366	83558793.09	1632306988	122291099	2602209.19	5032709591	2442688386	1355623467	4715076635	1546313142	2204494216	6687184366	378727897	8524973194	2284518692	1566354302	1552325621	8552012745	142581824	3745809585	1042306743	1224352627	6822948153	325207316	5037510656	6899816584	5082093615	7690103081	4129769476	1770388331	33938583.62	1577417501	6243578222	5779830339	2535012342	1135879783	1968042174	3787576946	2873395262	5439870202	1429254161	7163026483	1390599.17	1652319743	1043492.12	5304655151	3433994139
Sample12	3653480114	1028600893	9657438051	4986374563	377523936	6197656591	2440552338	4230862277	2418228598	1149409538	6116923214	9773401914	1636469167	1209203291	1955990024	8434242515	0	9095146553	4584391134	107611212	1641009564	1589926894	1166553929	6261797285	1387679947	7399653188	1063822633	6761248795	2755867218	3459944821	8443664124	1368731698	58516451.05	1879268056	3575114003	3285315505	6250632546	602478881	6726074646	1096942715	1055178923	2838366528	4472790783	1847944993	3640598825	3928873129	6190311544	3589695558	2150167142
Sample13	5477587197	524159316	4892917913	3185405233	809132373	6972696981	1080985116	3697279814	123384.92	7206743003	623024402	4082185178	2799741553	4410884551	1533336906	1303316207	1307311634	307499953	8558866347	1049780058	9905076896	8603967404	8324368489	3946521302	7179401716	4056926848	5618164282	3852611318	1675971923	7714419085	1510395469	6947079935	3322736262	1888502155	5335765062	1190562691	3575794775	7915749921	9059618095	3540234094	3308088964	1857282691	1963518815	2902770422	8091190965	1365178446	7387328024	607052277	2481044338
Sample14	43644686.12	4454690078	2461836463	20168372.21	1385696873	7905179477	1186672768	3765953648	1147863938	153707128	1949184252	6843980196	6503173847	8204002327	1084450589	435857609	1270354379	6479451861	9329062215	9056926845	1377247328	7585031527	123290766	1571403402	6692041975	2228726821	4460384398	355611415	7886964462	237752731	6354996144	1042315547	18955522.27	6186135556	8937527763	9471102637	2307989705	6033302035	2385006692	3554106955	8000462188	9925719869	489895138	33943832	1212927444	483777425	3755346465	2123113509	6005245124
Sample15	1729004718	3099802	3161428932	24598545.24	1028049186	6980144316	1000013817	6173417196	1110904307	5912747846	2105169266	9118384892	102065207	4543731555	5215969454	2483165129	239564117	3689805228	2381566232	2016695505	1815821833	6104464383	4995967168	971866425	5865815243	3044777885	4455296564	8313130298	3626043042	3450923182	387584933	5674063925	17855628.86	1187628976	1766156929	7808789782	1421498613	3310403864	1705791457	1358562923	1185403052	6221625262	1305037396	2565769873	4193181989	1411851374	3691507959	1799886384	2418557656
Sample16	1707958902	4580715351	3522719661	25081953.97	3994776841	9716524518	1380983894	1722785462	1468273231	4374781913	2519009542	4481476915	8715213057	5788830658	8428347427	3169355972	1547691774	3558808131	1041990854	2329632018	5943568042	7428988118	7888004281	8256573198	5985035371	193272647	395888092	5092209321	3611067716	195799051	1461822698	725554143	13822823	1774001.81	3666808768	9241323622	1908382748	364529715	1034044558	2530630657	8474939012	1132537318	1456960609	2368624015	3506239574	1711667393	1627543285	2868113726	1531784148
Sample17	2184653734	6025209886	1980570998	1828947672	8451495317	5407966774	1282466546	5699001413	1363082097	5955378382	1806806819	3542940163	4147522161	1565133683	6666950971	3425632943	5208655997	314255425	7388668299	7302104615	5514398531	5777618563	4795924192	2850672707	5369338365	2755511608	4062424987	2216042011	1134634782	8552205871	8688038387	131928.73	3787757904	3582587424	3637256581	7502975443	1463285537	3624035974	7948631594	575501753	2033542069	7082431289	2128267451	168458155	2171423016	1481743459	3042754261	8799062572	1182058482
Sample18	1709334723	5257879986	2300026972	7754905926	1607051421	7757024376	1258173713	3790260628	1411377036	4784212774	2524584629	3545142663	1125466182	3265876973	1037026305	6005026537	6375371379	3559339493	6685458669	1592277648	201701657	5720209568	3102015862	2488393405	4868018989	1841653766	3354836378	9062329807	100262232	3478086918	5109690156	2925171938	5409066139	2239153776	1668163451	8980064758	1728539135	6104808066	7462901757	4769989003	1471315028	1026434556	8304061785	2073274271	241201414	7848757053	2837365826	4129161276	2150174137
Sample19	5043647773	4272285851	3258357452	42645064.04	2253884.55	715521875	1313713049	1083025327	1352960396	4118576325	8997165388	4593113084	1073373765	2638008475	5474663351	5262288987	1908026704	305356206	1103909645	9493384415	1282016214	5491251026	4246988281	1386247468	2802345283	3141663783	2972004533	2236991561	4657951801	9514766959	6794879464	389277244	9763664.43	2174072745	1469584966	9844095778	2110115341	4957601666	8247720051	324653661	4554088942	1224381355	6314779453	2217418071	9600205679	620002533	7289598035	1243800795	3314211269
Sample20	380409739	6167262795	5168167713	39897689.01	3184274883	1244838057	1650058832	7245368035	1923602181	8180042309	3129993724	4759065231	4491635584	9058018861	9505018662	1319865663	1755824813	555002177	2650764573	1062604492	898456047	6969015529	2311747305	9143848391	8908465244	7308311361	8108388302	3277217466	2938763315	3353284318	4458348906	4762938152	6255509216	2580170525	17444762	1125156423	229023973	7314896916	1126343465	803536221	1638027893	1430733983	4156080457	225749235	8691303736	6492019412	1094199694	5032932822	2990299101
Sample21	6462022416	4778735117	740096755	0	363683403	1578966678	1269614543	4845706525	1349890952	1065970933	0	3136020995	9553674069	6776566923	1194193297	7106801748	160012029	2247875925	5525448552	7189668065	331964564	5009587462	7532023906	5811762854	4485425115	2069403055	3277414085	140016135	2127836541	3985194229	9466024834	6747809839	2733764248	2442776736	2078093543	9541670891	2839354669	6689289283	8631033019	3968908831	410763387	7903733204	1313320601	2033702527	5498200294	7842911043	3795887082	2639259399	8421973779
Sample22	7371827684	6034446519	2433188038	0	4085636443	1187814423	1391458055	528168924	1627123479	7668817124	5269437526	3562212599	3646817236	5001746904	3234056014	7336652527	1162990309	3570735585	4974804052	7723579677	5369919421	5477382055	6534885726	3035227044	4078676593	163619635	2857436472	1575453672	1439475141	5341845067	9216151297	7255021185	2513304376	2151475372	1609627051	9972764822	290770868	5127267439	7886793235	5135284298	4491299017	5342875915	375471816	1463050086	2520872662	5455095209	4031650573	2721635263	5960134828
Sample23	6540386702	4549711777	4709582371	0	2874781176	1303742226	1492628969	4271976184	1655547015	894453182	5203733725	3609626499	2876498154	3564478174	7784316926	5893094122	1429009671	308212266	9648290791	3781427643	471403567	5249036077	5228995872	3501825953	5191558845	3068420164	4129989505	177300356	1755103909	3152415333	1240030238	7251409136	1128419946	2458952005	2012895925	6730782219	389978343	5061797075	5898346534	3736903	4105943265	6885692138	368766617	1731204489	3387873058	6007367124	5078818464	8701021915	7573384605
Sample24	8465872819	4699239879	617141772	0	3818471537	1818039769	2295267714	4971952412	243107922	1373655624	2533673779	3309100904	4173035825	7416903052	9911796305	1017380675	1451164109	4209143888	1043124205	8696367942	6934219501	7376132641	9203058002	4399032311	760057149	3432396288	5516483889	2529136123	233977842	5817161623	1641755816	9694432478	1243211521	2921032693	3205148339	763687213	453494947	8046638381	1066441001	651287075	7330208981	8583899497	7292282177	1883737309	5202700652	1074877926	433182142	135786531	1441539132
Sample25	8167028394	4833699298	8726235968	0	3420670907	1710063558	2038880139	7357839181	2141422985	1432590724	1563844247	3136515076	7079230766	4996501972	1505988444	1225300497	1981215464	3621393709	1395219089	9530966097	6409098499	73103853	0	3899341068	5534085752	2772312942	4153199347	2061368547	1698395573	5265619705	1345046519	9042312348	7888189949	3171781171	2202693236	833862369	5759233952	7819123709	849644377	5603055084	509700171	9375626603	4235132957	2258082777	3744327787	8070890085	385078081	1714774529	8300051073
Sample26	5753173887	4639250582	1550468112	0	2152670067	7237196107	1580996918	6168904815	1724831496	7416034617	303547941	3231520468	5674786162	3310453458	1869168148	1173686242	1051787873	3948587179	7138521572	6275671335	6759838823	5265693364	6394777862	3805824755	4184467434	2410493036	3297480235	1793838502	1846735484	4123586981	1086912938	7661778562	789976888	180907029	2959830139	5664962346	336947189	3892612032	5827536176	6110935177	4666482399	6503263614	5103355716	1526932051	3322216924	7152142572	3053670183	3118769429	1080619827
Sample27	5924677563	3449385428	5227397813	0	3060535806	178229.14	1408510964	661393835	1627188131	8908701078	1156154751	2370051719	4559663587	2920116657	7472557953	7232397381	1178851638	2234807076	5679899694	551198894	5629108976	4983208999	0	2473786938	359103422	1547532923	2569283571	1315790607	1136822661	3906906022	8620595234	6797000254	9429478936	2054603897	1849253075	6521459358	3854532862	5444071405	5207123962	3480973372	3693877841	4845085328	2968528749	1824789015	3077491201	6505888296	2604620178	1261968742	1039691123
Sample28	4635487112	3002587295	3474052749	0	8757342447	7657379951	1088498538	5493067345	1155264388	6618711986	2484410108	2475411895	2668943329	1429404768	3153836678	4810538081	687388067	2736347047	5382230488	3461204816	3382959128	3520623582	2094261706	2038066153	4429832072	2498097912	3463964992	1557052019	1410370405	3041479224	6611077461	653022263	702233081	1680900298	571377655	324791006	2434503896	4340394308	4230039887	2917440204	2118108004	3873614867	1657280019	1097596012	2129818724	2401643863	2937582584	1139569871	897674386
Sample29	6220002319	2573548004	5532706593	0	7569446359	1178191372	1298840534	5715803645	1413492519	9771941524	1298601962	2811084782	5241032071	4193090531	5397161845	8131767133	1973910562	2085316208	8447955859	6455927609	3905996158	4862440464	0	2965128068	5221791137	1401376457	3311583797	2031361995	2162111556	3276368557	7483550455	8464964801	1134889878	2432150214	1248394885	4884122687	3176351714	4247914326	46051734	343883267	3490112774	7002153179	0	192390069	3000957836	5410579868	3254505711	3008558591	1033540714
Sample30	9346297094	7487839486	4823842336	0	2996605481	1194182039	2201407183	7154524245	2411080546	124613407	627331766	373409598	5762706648	4889909963	4221518968	1489885888	8325398977	3811198872	9006097599	6614677453	5051160021	8599850059	0	5279259292	7283657955	3038387281	5161022618	2629522989	2449328577	5503703746	1382686485	1299948558	1627501202	3163886707	3200445408	6589714228	3851833623	6331130111	7026053916	3811796181	5413082538	8205006148	1804362456	2533764126	3877876343	5959171051	6267017917	29907934	1275022383
Sample31	5703110315	4947002495	7641635668	0	2565134142	1485469312	1426773599	4471449754	1616537631	8367468353	2828365948	2762801087	5273026036	374032553	4929294062	672101546	7219511282	3824173377	8557763207	6018906486	5848006235	3924472583	0	3043843711	4269092595	1990139105	312961585	1414285762	1400704484	4041336409	8107347539	739837821	1215129058	2013372469	2739693887	5120508021	2849557321	5396479256	5084875372	4819867414	3918512574	7527173152	5418761467	142965632	3073389794	5678289829	3096210625	201177782	1099654286
Sample32	9777750994	7999834535	9493109227	0	57694083	1040732704	2574040654	1426270481	2627130594	140131773	8074176758	4092496446	1406508854	1265075093	4357102676	2848558127	1433457823	4861941605	1659056315	1069881427	932300224	7325945264	2693746976	5662983549	7828094427	3504105835	5666100131	4142835166	2412755838	8446001594	1694934716	1521380389	1567179661	3673802749	5188694679	5763673491	4083130453	9104497926	1134664511	9942091253	8109576847	161272501	2344308426	3811052422	6179657459	1757001333	6899398626	436580989	1972670941
Sample33	5664656003	4096673202	1102539187	0	1151617187	1026291719	1525324966	3973126031	1569525998	8552574683	3835145884	2665185329	1154084211	5997495256	4330920285	1223848855	73780814	5329123414	1108981467	4896833351	5723791105	4534363864	2361003266	3619324999	4608024583	1941964079	3274994331	1531177107	9876859298	4716125847	9037556159	7781384873	1688637713	2383194397	329157582	5330863969	2549857258	8436230655	5085643718	539738579	4459374157	8213917103	5766343966	1823692784	287095666	9167674051	3182017268	2511999956	1155419746
Sample34	9173265457	5313766065	1009239963	0	4502404943	1513423717	2574352723	7307974147	2738671337	1220584767	6172176171	6372840374	997748783	6699566323	4887183078	1466801873	9695693814	3326827257	186130238	9905360091	691388687	7972939032	0	4552224877	793318921	4352085484	6142637347	2183642273	1810139939	6939440663	1682494058	1257012443	1224724425	3649980168	2167867858	7269207143	4851096531	7251534732	9552078345	6579148374	6535656038	9762934227	7796076382	321242156	4350995845	8494142248	5504048619	4017899971	1515594059
Sample35	4739222842	7602939802	1164512045	1989910852	5042534542	1145522313	1647101146	7025989708	1916719572	1672738967	4783963873	8157706412	2894066921	841401387	1107719329	1260302617	1006851126	1598455492	8888329469	3451235767	5498616561	2684050383	1814580224	45137427	7078260858	2520169347	4799215103	1883898285	2089574281	732855787	176414378	8706682626	4153604288	3823454951	5162247167	6539422159	6207709578	6613633666	1003055379	7600798501	6690244062	1073621203	1328641094	402534722	5386654515	1331369126	4687250534	4223121095	1362605996
Sample36	183865851.6	4046966235	6928742526	50149286.93	1101215.61	2878439469	5726509588	230545301	4153526568	2620587969	18887123.71	1535650429	1643641148	5831676823	250073841	285547363	1579697554	1857304449	1372106447	8321749517	3021687695	250437204	1631651415	4018709113	2435590867	1326359401	1880975134	6950644441	2404562614	6563027346	4512721112	1674757189	18132632.53	0	3830035551	1048301914	6434589632	4896318424	2161377249	1151793487	4212034982	580800875	254034944	5604828189	791321658	1418796898	9665896992	1854247926	6395106876
Sample37	144805864	3204574675	2024084901	0	3758619858	1132548269	8793619418	5786060525	1202082484	9171147642	7336555148	5359238537	1066264367	7219269224	6138829911	7706309155	145441317	6368012036	9432051279	2696243142	3135765587	3703890715	4124517054	4015262239	4992976731	2567705881	3780341306	2535981033	1966719326	6757446422	1050947339	8478487101	1311168987	3110481516	7023306526	2104290306	3109376824	3207339814	159222568	6127251833	4575446594	2739931911	9396621243	2167505827	1961181576	2459681651	3338505022	5845576092	2401633051
Sample38	107488777	3379009222	1395812524	1915680707	2462391465	13177952.94	0	12538360.93	15604786.85	1696414422	25303945.05	11599939.62	28452949.54	13369883.69	154259267.5	4907135011	1164390931	1042478862	3432696751	2422453938	1873420848	2376251618	6119793528	339111288.9	201849504.1	4879897282	98068528.85	7268753432	9812415465	3617079853	307339240.5	22576567.88	1206187466	28452949.54	43952242.44	10061688.95	3632104662	5166902333	4907135011	4994824234	13987341.21	13480631.09	9808487279	1047052654	5354608032	6317812566	5446578884	2545844368	3064955153
[truncated: 236 more columns]
